# Supplementary material for: Bio-Inspired Nanostructured Ti-6Al-4V Alloy: The Role of Two Alkaline Etchants and the Hydrothermal Processing Duration on Antibacterial Activity
Source: Nanomaterials (Basel). 2022 Mar 29;12(7):1140. doi: 10.3390/nano12071140 (PMC9000892; doi:10.3390/nano12071140)
Supplement: Supplementary file 1 [file nanomaterials-12-01140-s001.zip]

Archive with 1 entries (1 files):
- nanomaterials-1637272-supplementary.pdf
